# Supplementary material for: Bio++: a set of C++ libraries for sequence analysis, phylogenetics, molecular evolution and population genetics
Source: BMC Bioinformatics. 2006 Apr 4;7:188. doi: 10.1186/1471-2105-7-188 (PMC1501049; doi:10.1186/1471-2105-7-188)
Supplement: Additional File 1 — Sources and data files of the example as a zipped archive. [file 1471-2105-7-188-S1.zip]

Archive with 9 entries (8 files):
- SupplementaryMaterial/
- SupplementaryMaterial/njml
- SupplementaryMaterial/build.sh
- SupplementaryMaterial/.build.sh.swp
- SupplementaryMaterial/njml.cpp
- SupplementaryMaterial/Myoglobin.phy
- SupplementaryMaterial/profile.txt
- SupplementaryMaterial/messages.txt
- SupplementaryMaterial/output.dnd
