# Supplementary material for: Bio++: a set of C++ libraries for sequence analysis, phylogenetics, molecular evolution and population genetics
Source: BMC Bioinformatics. 2006 Apr 4;7:188. doi: 10.1186/1471-2105-7-188 (PMC1501049; doi:10.1186/1471-2105-7-188)
Supplement: Additional File 1 — Sources and data files of the example as a zipped archive. [file 1471-2105-7-188-S1.zip › SupplementaryMaterial/build.sh]

# Where Bio++ is installed:
PREFIX=$HOME/local
g++ -I$PREFIX/include -L$PREFIX/lib -lbpp-utils -lbpp-numcalc -lbpp-seq -lbpp-phyl njml.cpp -o njml
