# Supplementary material for: Bio++: a set of C++ libraries for sequence analysis, phylogenetics, molecular evolution and population genetics
Source: BMC Bioinformatics. 2006 Apr 4;7:188. doi: 10.1186/1471-2105-7-188 (PMC1501049; doi:10.1186/1471-2105-7-188)
Supplement: Additional File 1 — Sources and data files of the example as a zipped archive. [file 1471-2105-7-188-S1.zip › SupplementaryMaterial/njml.cpp]

#include <Utils/exceptions>
#include <Seq/alphabets>
#include <Seq/containers>
#include <Seq/ioseq>     
#include <NumCalc/distributions>
#include <Phyl/TreeTemplate.h>
#include <Phyl/iotree>
#include <Phyl/models>
#include <Phyl/DistanceMatrix.h>
#include <Phyl/DistanceEstimation.h>
#include <Phyl/DiscreteRatesAcrossSitesTreeLikelihood.h>
#include <Phyl/DRHomogeneousTreeLikelihood.h>
#include <Phyl/NewtonBrentMetaOptimizer.h>
#include <Phyl/NeighborJoining.h>
#include <Phyl/OptimizationTools.h>
#include <iostream>
using namespace std;

int main()
{
	try {
		const ProteicAlphabet * alphabet = new ProteicAlphabet();
		Phylip * seqReader = new Phylip(false, false);
		SiteContainer * sites = dynamic_cast<SiteContainer *>(
			seqReader -> read("Myoglobin.phy", alphabet)
		);
		cout << "Number of sequences in alignment:      " <<	sites -> getNumberOfSequences() << endl;
		cout << "Number of sites in alignment:          " <<	sites -> getNumberOfSites() << endl;
		SiteContainer * completeSites =	SiteContainerTools::getSitesWithoutGaps(* sites);
		cout << "Number of complete sites in alignment: " <<	completeSites -> getNumberOfSites() << endl;
		delete sites;
		SubstitutionModel * model = new JTT92(alphabet);
		DiscreteDistribution * rateDist = 
			new GammaDiscreteDistribution(4, 0.5);
		cout << "Estimating distance matrix..." << endl; 
		DistanceEstimation distEstimation(model, rateDist, completeSites);
		DistanceMatrix * matrix = distEstimation.getMatrix();
		cout << "Done." << endl;
		cout << "Building tree " << endl;
		NeighborJoining nj(* matrix, false); // unrooted tree.
		TreeTemplate<Node> * tree = dynamic_cast<TreeTemplate<Node> *>(nj.getTree());
		cout << "Done." << endl;
		cout << "Estimating parameters using ML" << endl;
		DiscreteRatesAcrossSitesTreeLikelihood * likFunction =
		  new DRHomogeneousTreeLikelihood(
					*tree, *completeSites, model, rateDist, true);
		// Save messages to separate files:
		ofstream * profiler = new ofstream("profile.txt", ios::out);
		ofstream * messenger = new ofstream("messages.txt", ios::out);
		OptimizationTools::optimizeNumericalParameters(
				likFunction, 0.000001, 1000000, messenger, profiler, 3);
		cout << "Done." << endl;
		cout << "Writing results to file 'output.dnd'." << endl;
		Newick newick;
		newick.write(*tree, "output.dnd");
		
		delete alphabet, seqReader, completeSites, model,
			rateDist, matrix, tree, likFunction;
	} catch(Exception & e) {
		cout << "ERROR! " << e.what() << endl;
	}
}
