# Supplementary material for: Bio++: a set of C++ libraries for sequence analysis, phylogenetics, molecular evolution and population genetics
Source: BMC Bioinformatics. 2006 Apr 4;7:188. doi: 10.1186/1471-2105-7-188 (PMC1501049; doi:10.1186/1471-2105-7-188)
Supplement: Additional File 1 — Sources and data files of the example as a zipped archive. [file 1471-2105-7-188-S1.zip › SupplementaryMaterial/Myoglobin.phy]

10 377
MYG_HUMAN  ----------------------------------------------------------------------------------------------------
MYG_PANTR  ----------------------------------------------------------------------------------------------------
MYG_VARVA  ----------------------------------------------------------------------------------------------------
MYG_CHICK  ----------------------------------------------------------------------------------------------------
MYG_PIG    ----------------------------------------------------------------------------------------------------
MYG_MOUSE  ----------------------------------------------------------------------------------------------------
MYG_RABIT  ----------------------------------------------------------------------------------------------------
MYG_BOVIN  ----------------------------------------------------------------------------------------------------
MYG_SHEEP  ----------------------------------------------------------------------------------------------------
MYG_HORSE  ----------------------------------------------------------------------------------------------------

---------------------------------------------------------GLSDGEWQLVLNVWGKVEAD---IPGHGQEVLIRLFKGHPETL
---------------------------------------------------------GLSDGEWQLVLNVWGKVEAD---IPGHGQEVLIRLFKGHPETL
---------------------------------------------------------GLSDEEWKKVVDIWGKVEPD---LPSHGQEVIIRMFQNHPETQ
---------------------------------------------------------GLSDQEWQQVLTIWGKVEAD---IAGHGHEVLMRLFHDHPETL
---------------------------------------------------------GLSDGEWQLVLNVWGKVEAD---VAGHGQEVLIRLFKGHPETL
---------------------------------------------------------GLSDGEWQLVLNVWGKVEAD---LAGHGQEVLIGLFKTHPETL
---------------------------------------------------------GLSDAEWQLVLNVWGKVEAD---LAGHGQEVLIRLFHTHPETL
---------------------------------------------------------GLSDGEWQLVLNAWGKVEAD---VAGHGQEVLIRLFTGHPETL
---------------------------------------------------------GLSDGEWQLVLNAWGKVEAD---VAGHGQEVLIRLFTGHPETL
---------------------------------------------------------GLSDGEWQQVLNVWGKVEAD---IAGHGQEVLIRLFTGHPETL

EKFDK-------------------------------FKHLKSEDEMKASEDLKKHGATVLTALGGIL---KKKGHHEAEI-------KPLAQSHATKH-K
EKFDK-------------------------------FKHLKSEDEMKASEDLKKHGATVLTALGGIL---KKKGHHEAEI-------KPLAQSHATKH-K
DRFAK-------------------------------FKNLKTLDEMKNSEDLKKHGTTVLTALGRIL---KQKGHHEAEI-------APLAQTHANTH-K
DRFDK-------------------------------FKGLKTPDQMKGSEDLKKHGATVLTQLGKIL---KQKGNHESEL-------KPLAQTHATKH-K
EKFDK-------------------------------FKHLKSEDEMKASEDLKKHGNTVLTALGGIL---KKKGHHEAEL-------TPLAQSHATKH-K
DKFDK-------------------------------FKNLKSEEDMKGSEDLKKHGCTVLTALGTIL---KKKGQHAAEI-------QPLAQSHATKH-K
EKFDK-------------------------------FKHLKSEDEMKASEDLKKHGNTVLTALGAIL---KKKGHHEAEI-------KPLAQSHATKH-K
EKFDK-------------------------------FKHLKTEAEMKASEDLKKHGNTVLTALGGIL---KKKGHHEAEV-------KHLAESHANKH-K
EKFDK-------------------------------FKHLKTEAEMKASEDLKKHGNTVLTALGGIL---KKKGHHEAEV-------KHLAESHANKH-K
EKFDK-------------------------------FKHLKTEAEMKASEDLKKHGTVVLTALGGIL---KKKGHHEAEL-------KPLAQSHATKH-K

IPVKYLEFISECIIQVLQSKHPGDFGADAQGAMNKALELFRKDMASNYKELGFQG----------------------
IPVKYLEFISECIIQVLHSKHPGDFGADAQGAMNKALELFRKDMASNYKELGFQG----------------------
IPIKYLEFICEVIVGVIAEKHSADFGADSQEAMRKALELFRNDMASRYKELGFQG----------------------
IPVKYLEFISEVIIKVIAEKHAADFGADSQAAMKKALELFRNDMASKYKEFGFQG----------------------
IPVKYLEFISEAIIQVLQSKHPGDFGADAQGAMSKALELFRNDMAAKYKELGFQG----------------------
IPVKYLEFISEIIIEVLKKRHSGDFGADAQGAMSKALELFRNDIAAKYKELGFQG----------------------
IPVKYLEFISEAIIHVLHSKHPGDFGADAQAAMSKALELFRNDIAAQYKELGFQG----------------------
IPVKYLEFISDAIIHVLHAKHPSDFGADAQAAMSKALELFRNDMAAQYKVLGFHG----------------------
IPVKYLEFISDAIIHVLHAKHPSNFGADAQGAMSKALELFRNDMAAEYKVLGFQG----------------------
IPIKYLEFISDAIIHVLHSKHPGDFGADAQGAMTKALELFRNDIAAKYKELGFQG----------------------
