# Supplementary material for: Bio++: a set of C++ libraries for sequence analysis, phylogenetics, molecular evolution and population genetics
Source: BMC Bioinformatics. 2006 Apr 4;7:188. doi: 10.1186/1471-2105-7-188 (PMC1501049; doi:10.1186/1471-2105-7-188)
Supplement: Additional File 1 — Sources and data files of the example as a zipped archive. [file 1471-2105-7-188-S1.zip › SupplementaryMaterial/profile.txt]

BrLen0	BrLen1	BrLen2	BrLen3	BrLen4	BrLen5	BrLen6	BrLen7	BrLen8	BrLen9	BrLen10	BrLen11	BrLen12	BrLen13	BrLen14	BrLen15	BrLen16	alpha	Function
0.00412812	0.00267225	0.104325	0.225856	0.129944	0.140388	0.118904	0.0298771	0.0428217	0.0141757	0.0143231	0.0126505	0.072864	0.0450762	0.0274175	0.0123543	0.0446645	0.5	1115.91
BrLen0	BrLen1	BrLen2	BrLen3	BrLen4	BrLen5	BrLen6	BrLen7	BrLen8	BrLen9	BrLen10	BrLen11	BrLen12	BrLen13	BrLen14	BrLen15	BrLen16	Function
0.00412812	0.00267225	0.104325	0.225856	0.129944	0.140388	0.118904	0.0298771	0.0428217	0.0141757	0.0143231	0.0126505	0.072864	0.0450762	0.0274175	0.0123543	0.0446645	1115.91
0.00489751	0	0.0537905	0.227166	0.140591	0.166522	0.119886	0.040028	0.0408951	0.0177833	0.0153465	0.011578	0.0712573	0.0486313	0.0300177	0.000386436	0.0219054	1111.53
0.00630422	0	0.0576795	0.217253	0.143587	0.19633	0.106034	0.0530975	0.0432408	0.0233102	0.0164433	0.010239	0.0669875	0.0527104	0.0359067	0.00226233	0.0249901	1110.62
0.00695371	0	0.0591838	0.223278	0.145832	0.202225	0.105119	0.059653	0.0397836	0.0250042	0.0171705	0.01054	0.068689	0.0537748	0.036259	0.00226586	0.025044	1110.53
0.00710126	0	0.0600531	0.225525	0.146676	0.203605	0.10373	0.0609875	0.0400322	0.0261957	0.0173363	0.0105891	0.0693531	0.0543518	0.0363739	0.00288187	0.0253342	1110.52
0.00713504	0	0.0602886	0.226444	0.147231	0.204624	0.104072	0.0618841	0.0393319	0.0262951	0.017407	0.010624	0.0696535	0.0545002	0.0361123	0.00289883	0.0252997	1110.52
0.00714628	0	0.0604129	0.226715	0.147281	0.204741	0.103886	0.0619031	0.0393765	0.0265134	0.0174285	0.0106347	0.0697545	0.0545986	0.0361126	0.00306441	0.0253528	1110.52
0.0071501	0	0.0604316	0.226842	0.147362	0.20492	0.104005	0.0620557	0.0392085	0.0265112	0.0174358	0.0106389	0.0697941	0.0546052	0.0360327	0.00305557	0.0253322	1110.52
0.00715138	0	0.0604505	0.226867	0.14735	0.204908	0.103952	0.0620305	0.0392251	0.0265584	0.0174382	0.0106402	0.0698066	0.0546214	0.0360349	0.00309629	0.0253432	1110.52
0.00715175	0	0.0604496	0.226883	0.147364	0.204941	0.103982	0.0620645	0.0391827	0.0265534	0.0174388	0.0106406	0.0698112	0.0546186	0.0360136	0.00309112	0.0253362	1110.52
0.00715185	0	0.0604527	0.226883	0.147358	0.204931	0.103966	0.0620546	0.0391887	0.0265645	0.017439	0.0106407	0.0698124	0.0546216	0.0360149	0.0031014	0.0253388	1110.52
alpha	Function
0.5	1110.52
alpha	Function
0.477639	1110.5
0.477639	1110.5
0.478319	1110.5
0.47818	1110.5
0.478185	1110.5
0.478185	1110.5
0.478185	1110.5
0.478185	1110.5
BrLen0	BrLen1	BrLen2	BrLen3	BrLen4	BrLen5	BrLen6	BrLen7	BrLen8	BrLen9	BrLen10	BrLen11	BrLen12	BrLen13	BrLen14	BrLen15	BrLen16	Function
0.00715185	0	0.0604527	0.226883	0.147358	0.204931	0.103966	0.0620546	0.0391887	0.0265645	0.017439	0.0106407	0.0698124	0.0546216	0.0360149	0.0031014	0.0253388	1110.5
0.00713283	0	0.0603598	0.227673	0.147554	0.205954	0.104026	0.0619392	0.0391118	0.0264771	0.0173768	0.0106029	0.0696584	0.0544777	0.0359303	0.00304372	0.0252674	1110.5
0.00713512	0	0.0603976	0.227615	0.14738	0.205885	0.104081	0.0618924	0.0391933	0.0265227	0.0173921	0.0106164	0.0696995	0.0545225	0.0359892	0.00307341	0.0252934	1110.5
0.00713572	0	0.0603959	0.227692	0.147434	0.205963	0.104122	0.061901	0.0391638	0.0265021	0.0173907	0.0106152	0.0697009	0.0545167	0.0359755	0.00305222	0.0252867	1110.5
0.00713611	0	0.0604025	0.227689	0.14742	0.205955	0.104117	0.0618858	0.0391888	0.0265134	0.017392	0.0106161	0.0697047	0.0545237	0.035989	0.00306017	0.025293	1110.5
0.00713629	0	0.0604024	0.227701	0.14743	0.20597	0.10413	0.0618928	0.0391809	0.0265074	0.0173923	0.0106162	0.0697061	0.0545229	0.0359862	0.00305419	0.0252913	1110.5
alpha	Function
0.478185	1110.5
alpha	Function
0.468185	1110.5
0.475824	1110.5
0.4774	1110.5
0.47773	1110.5
0.47776	1110.5
0.477761	1110.5
0.477761	1110.5
0.477761	1110.5
BrLen0	BrLen1	BrLen2	BrLen3	BrLen4	BrLen5	BrLen6	BrLen7	BrLen8	BrLen9	BrLen10	BrLen11	BrLen12	BrLen13	BrLen14	BrLen15	BrLen16	Function
0.00713629	0	0.0604024	0.227701	0.14743	0.20597	0.10413	0.0618928	0.0391809	0.0265074	0.0173923	0.0106162	0.0697061	0.0545229	0.0359862	0.00305419	0.0252913	1110.5
0.00713598	0	0.060402	0.227717	0.147431	0.205987	0.104127	0.0618851	0.0391864	0.0265084	0.0173912	0.0106156	0.0697035	0.0545216	0.035988	0.00305522	0.0252915	1110.5
alpha	Function
0.477761	1110.5
alpha	Function
0.487761	1110.5
0.480122	1110.5
0.477339	1110.5
0.47773	1110.5
0.477757	1110.5
0.477755	1110.5
0.477755	1110.5
0.477755	1110.5
0.477755	1110.5
