# Supplementary material for: Bio++: a set of C++ libraries for sequence analysis, phylogenetics, molecular evolution and population genetics
Source: BMC Bioinformatics. 2006 Apr 4;7:188. doi: 10.1186/1471-2105-7-188 (PMC1501049; doi:10.1186/1471-2105-7-188)
Supplement: Additional File 1 — Sources and data files of the example as a zipped archive. [file 1471-2105-7-188-S1.zip › SupplementaryMaterial/messages.txt]

Constraint match at parameter BrLen1, badValue = -0.042951
Constraint match at parameter BrLen15, badValue = -0.0115815
Constraint match at parameter BrLen16, badValue = -0.000853714
!!! Function at new point is greater than at current point: 1151.06>1115.91. Applying Felsenstein-Churchill correction.
Constraint match at parameter BrLen1, badValue = -0.0201394
Constraint match at parameter BrLen1, badValue = -0.817848
Constraint match at parameter BrLen1, badValue = -0.416503
Constraint match at parameter BrLen1, badValue = -0.631853
Constraint match at parameter BrLen1, badValue = -0.477682
Constraint match at parameter BrLen1, badValue = -0.492531
Constraint match at parameter BrLen1, badValue = -0.455282
Constraint match at parameter BrLen1, badValue = -0.460502
Constraint match at parameter BrLen1, badValue = -0.451474
Constraint match at parameter BrLen1, badValue = -0.453276
Initial bracketing:
A: x = 0.51, f = 1110.54
B: x = 0.49, f = 1110.5
C: x = 0.457639, f = 1110.52
Constraint match at parameter BrLen1, badValue = -0.449598
Constraint match at parameter BrLen1, badValue = -0.457835
Constraint match at parameter BrLen1, badValue = -0.45052
Constraint match at parameter BrLen1, badValue = -0.455743
Constraint match at parameter BrLen1, badValue = -0.4537
Initial bracketing:
A: x = 0.488185, f = 1110.5
B: x = 0.468185, f = 1110.5
C: x = 0.435824, f = 1110.58
Constraint match at parameter BrLen1, badValue = -0.455156
Initial bracketing:
A: x = 0.467761, f = 1110.5
B: x = 0.487761, f = 1110.5
C: x = 0.520122, f = 1110.56
