# Supplementary material for: Bio++: a set of C++ libraries for sequence analysis, phylogenetics, molecular evolution and population genetics
Source: BMC Bioinformatics. 2006 Apr 4;7:188. doi: 10.1186/1471-2105-7-188 (PMC1501049; doi:10.1186/1471-2105-7-188)
Supplement: Additional File 1 — Sources and data files of the example as a zipped archive. [file 1471-2105-7-188-S1.zip › SupplementaryMaterial/output.dnd]

((MYG_HUMAN:0.00713598,MYG_PANTR:0):0.060402,((((MYG_VARVA:0.227717,MYG_CHICK:0.147431):0.205987,MYG_MOUSE:0.104127):0.0618851,MYG_RABIT:0.0391864):0.0265084,((MYG_BOVIN:0.0173912,MYG_SHEEP:0.0106156):0.0697035,MYG_HORSE:0.0545216):0.035988):0.00305522,MYG_PIG:0.0252915);
